# Supplementary material for: Adjusting the Structure of β-Cyclodextrin to Improve Complexation of Anthraquinone-Derived Drugs
Source: Molecules. 2021 Nov 27;26(23):7205. doi: 10.3390/molecules26237205 (PMC8659250; doi:10.3390/molecules26237205)
Supplement: Supplementary file 1 [file molecules-26-07205-s001.zip]

Archive with 1 entries (1 files):
- molecules-1407194-supplementary.pdf
